# Supplementary material for: Combination of Trans-Resveratrol and ε-Viniferin Induces a Hepatoprotective Effect in Rats with Severe Acute Liver Failure via Reduction of Oxidative Stress and MMP-9 Expression
Source: Nutrients. 2021 Oct 20;13(11):3677. doi: 10.3390/nu13113677 (PMC8622851; doi:10.3390/nu13113677)
Supplement: Supplementary file 1 [file nutrients-13-03677-s001.zip]

Archive with 1 entries (1 files):
- nutrients-1408454-supplementary.pdf
